# Supplementary material for: Sportive lemurs elevate their metabolic rate during challenging seasons and do not enter regular heterothermy
Source: Conserv Physiol. 2021 Sep 11;9(1):coab075. doi: 10.1093/conphys/coab075 (PMC8436000; doi:10.1093/conphys/coab075)
Supplement: supp_coab075 [file supp_coab075.zip]

Archive with 6 entries (6 files):
- Bethge etal_Suppl_Figure1.tif
- Bethge_etal_figure1.jpeg
- Bethge_etal_figure2.jpeg
- Bethge_etal_figure3.jpeg
- Bethge_etal_figure4.jpeg
- Bethge_etal_suppl_figure2.jpeg
